# Supplementary material for: Vitamin D and Immune Checkpoint Inhibitors in Lung Cancer: A Synergistic Approach to Enhancing Treatment Efficacy
Source: Int J Mol Sci. 2025 May 9;26(10):4511. doi: 10.3390/ijms26104511 (PMC12111780; doi:10.3390/ijms26104511)
Supplement: Supplementary file 1 [file ijms-26-04511-s001.zip]

Archive with 1 entries (1 files):
- ijms-3559134-supplementary.pdf
